# Supplementary material for: Accumulating computational resource usage of genomic data analysis workflow to optimize cloud computing instance selection
Source: Gigascience. 2019 Apr 24;8(4):giz052. doi: 10.1093/gigascience/giz052 (PMC6479428; doi:10.1093/gigascience/giz052)
Supplement: Supplemental Files [file giz052_supplemental_files.zip]

Archive with 2 entries (2 files):
- supp-1.pdf
- supp-2.pdf
